# Supplementary material for: The m6A reader YTHDF3 promotes TNBC progression by regulating CENPI stabilization
Source: Front Oncol. 2025 May 8;15:1546723. doi: 10.3389/fonc.2025.1546723 (PMC12095154; doi:10.3389/fonc.2025.1546723)
Supplement: Supplementary Table 1 — 26 m6A regulators. [file Table1.xlsx]

## Sheet: Table S1
Table-S1: 26 m6A regulators
Gene	Type
METTL3	writers
METTL4	writers
METTL5	writers
METTL14	writers
METTL16	writers
WTAP	writers
VIRMA	writers
ZC3H13	writers
RBM15	writers
RBM15B	writers
EIF3A	readers
YTHDC1	readers
YTHDC2	readers
YTHDF1	readers
YTHDF2	readers
YTHDF3	readers
HNRNPC	readers
LRPPRC	readers
HNRNPA2B1	readers
IGF2BP1	readers
IGF2BP2	readers
IGF2BP3	readers
RBM33	readers
FTO	erasers
ALKBH3	erasers
ALKBH5	erasers

## Sheet: Table S2
Table-S2: The number of nodes of Protein–protein interaction network
Gene	Count
CDK1	76
CENPA	68
CDC20	62
CCNA2	58
BUB1	57
BUB1B	56
CCNB1	56
H4C2	53
H4C5	53
KIF11	53
H4C14	52
H4C4	52
H4C8	52
KIF20A	52
H3C13	51
H4C11	51
H4C12	51
H4C9	51
H4C1	50
H4C15	50
H4C3	50
PLK1	50
DLGAP5	49
H3C12	49
TOP2A	49
CDCA8	47
CENPF	46
KIF2C	46
AURKB	44
H2AC20	44
CCNB2	43
BIRC5	42
ASPM	40
H2AC8	40
TPX2	40
H2BC4	39
HJURP	39
NUF2	39
UBE2C	39
CEP55	38
H2AC13	37
H2BC10	37
H2BC7	37
H3C1	37
MCM2	37
MELK	37
H3C2	36
H3C3	36
CENPE	35
H2AC4	35
H3C11	35
KIF4A	35
H2AC18	34
H2BC11	34
H2BC3	34
H3C10	34
H3C7	34
H3C8	34
MAD2L1	34
NCAPG	34
TTK	34
AURKA	33
CDC45	33
H2BC8	33
KIF23	33
NDC80	33
BARD1	32
H2BC17	32
H2BC6	32
CENPN	30
H2AC17	30
H2AC11	29
H2AC16	29
PBK	28
H2BC14	27
ESPL1	26
CDC6	25
ZWINT	25
H2BC9	24
NEK2	24
H2AC12	23
H2AC14	23
MKI67	23
H2AC19	22
KIF15	22
PRC1	22
RRM2	22
CHEK1	21
FOXM1	20
H1-4	20
MCM10	20
RAD51	20
H2AC21	19
HMMR	19
CDCA3	18
EXO1	18
KIF14	18
SPAG5	18
ASF1B	17
H2BU1	17
IFNG	17
PTTG1	17
RACGAP1	17
BRCA2	16
H2BC15	16
CDT1	15
KIF18A	15
SGO1	15
CBX2	14
CDCA5	14
DNMT3B	14
WDHD1	14
CDC25A	13
CXCL10	13
H2BC18	13
KNL1	13
TONSL	13
CDC7	12
CENPI	12
E2F1	12
EZH2	12
SCML2	12
ANLN	11
ATAD2	11
BLM	11
CCR3	11
CDC25C	11
CXCR3	11
BRIP1	10
CENPU	10
CTLA4	10
CXCL11	10
ECT2	10
FANCA	10
FANCD2	10
ORC1	10
POLE2	10
SKP2	10
UHRF1	10
CCR7	9
CENPM	9
CENPO	9
CLSPN	9
CXCL9	9
DBF4	9
DTL	9
KIFC1	9
NCAPH	9
PLK4	9
SKA1	9
SPC25	9
CCL11	8
CCL20	8
CCNE1	8
CD80	8
CENPK	8
CENPL	8
CENPW	8
CXCL13	8
FANCI	8
GINS2	8
GINS4	8
ORC6	8
SGO2	8
SPC24	8
CCL17	7
CHTF18	7
CKS2	7
DDC	7
DNA2	7
ERCC6L	7
FANCB	7
FANCG	7
GINS1	7
ICOS	7
IDO1	7
IL4I1	7
PKMYT1	7
RECQL4	7
ACAN	6
CCR8	6
CGAS	6
CXCR5	6
FOXP3	6
PCLAF	6
SKA3	6
TICRR	6
TYMS	6
UBE2T	6
CCL25	5
CCNE2	5
CDCA2	5
IDO2	5
IL1A	5
LAG3	5
MMP3	5
MUC13	5
PDCD1	5
SMC4	5
TDO2	5
TNFRSF9	5
TRIP13	5
AHSG	4
CCL1	4
CCNF	4
CD19	4
CDKN3	4
CSF2	4
DEPDC1	4
FBXO43	4
GZMB	4
H1-1	4
H1-5	4
KCNJ6	4
MMP9	4
MUC5AC	4
MYBL2	4
POLA2	4
POU5F1	4
UBE2S	4
AANAT	3
AIM2	3
AOC1	3
ATAD5	3
AWAT2	3
BORA	3
CACNA1A	3
CDKN2A	3
CHAF1B	3
CHRNA3	3
CHRNB4	3
CIT	3
CYP27C1	3
E2F2	3
E2F7	3
E2F8	3
F2	3
GABBR2	3
GLDC	3
GRM4	3
H2BC13	3
HSD17B6	3
IBSP	3
ICOSLG	3
IFNB1	3
IFNL1	3
IL12RB1	3
IL12RB2	3
KIF18B	3
MTHFD2	3
MUC16	3
NPHS1	3
RAD51AP1	3
SMC1B	3
TACC3	3
TIGIT	3
TK1	3
TNFRSF18	3
APOA2	2
BSND	2
CACNA1B	2
CACNA1E	2
CBS	2
CCL7	2
CD1A	2
CD1B	2
CD207	2
CHRNA5	2
CHRNA9	2
CKAP2L	2
CLEC4D	2
CNTN5	2
CST1	2
DDX4	2
DKK1	2
DMP1	2
DONSON	2
DSCC1	2
EFNA2	2
EFNA3	2
EME1	2
EPHA8	2
EPHB2	2
ESCO2	2
F5	2
FAM83D	2
FASLG	2
FCGR1A	2
GAL	2
GALR2	2
GALR3	2
GEN1	2
GJA3	2
GJB2	2
GNG13	2
GRM6	2
H1-3	2
HASPIN	2
HK3	2
HKDC1	2
HTR3A	2
IFNL2	2
IFNL3	2
IGF2BP3	2
IL12B	2
IL2RA	2
KCNJ4	2
KCNJ9	2
KCNQ3	2
KCNQ5	2
LCT	2
MAT1A	2
MMP1	2
MMP13	2
MUC2	2
MUC5B	2
MYCN	2
OIP5	2
ORM1	2
ORM2	2
OSM	2
PAX6	2
PIF1	2
PROC	2
PRSS1	2
PRSS3	2
PTPRN	2
RAD54B	2
RAD54L	2
RDH12	2
RMI2	2
RPA4	2
SHCBP1	2
SIX3	2
SLC12A3	2
SLC17A8	2
SLC18A1	2
SLC32A1	2
SPDYC	2
STIL	2
TH	2
TNFSF4	2
TNNI3	2
TROAP	2
TRPM8	2
XRCC2	2
AGMAT	1
APLP1	1
APOBEC3A	1
APOBEC3B	1
APOC2	1
ARTN	1
B3GNT4	1
BCL2A1	1
BEND3	1
BFSP2	1
CALCA	1
CALCB	1
CAMP	1
CASP5	1
CBSL	1
CCK	1
CCKBR	1
CCR4	1
CD177	1
CDX2	1
CGA	1
CHAC1	1
CHAC2	1
CKMT1A	1
CKMT1B	1
CLDN16	1
CLEC4E	1
CLEC6A	1
CNR2	1
COL10A1	1
COL11A1	1
COL11A2	1
COMP	1
CR2	1
CSAG1	1
CST2	1
CST4	1
CTPS1	1
DAZL	1
DIAPH3	1
DLX5	1
DLX6	1
DNAH17	1
DNAH8	1
DRD3	1
DRD4	1
EOMES	1
FAM72B	1
FAM72C	1
FBN2	1
FCAR	1
FCGR1B	1
FCRLA	1
FOXD3	1
FOXH1	1
FPR2	1
FTCD	1
FUT3	1
FXYD4	1
GAL3ST2	1
GALNT14	1
GFRA3	1
GJB6	1
GJD4	1
GNG3	1
GPHA2	1
GPR156	1
GRIN2D	1
GRM2	1
GRM8	1
GSTA2	1
GSTA5	1
GTSE1	1
GZMK	1
HAPLN1	1
HELLS	1
HHLA2	1
HMGA2	1
HOXB13	1
HRK	1
HSF2BP	1
HTR3B	1
HTR3E	1
IGF2BP1	1
IL11	1
IL19	1
IL1R2	1
IL21	1
IL21R	1
IL24	1
IL31RA	1
INSM1	1
IVL	1
KIRREL2	1
KIRREL3	1
KISS1	1
KISS1R	1
KMO	1
KREMEN2	1
LHX8	1
LINGO1	1
LIPG	1
LMNB1	1
LTA	1
LTB	1
MAEL	1
MAFA	1
MAGEA3	1
MFAP2	1
MIXL1	1
MMP10	1
MND1	1
MS4A1	1
MSLN	1
MTBP	1
MYBPH	1
NCAN	1
NEIL3	1
NEU4	1
NKX2-5	1
NLRP7	1
NME1	1
NOTUM	1
NTSR1	1
NTSR2	1
NYX	1
OLIG1	1
OLIG2	1
P2RX5	1
PAX5	1
PDX1	1
PGLYRP3	1
PGLYRP4	1
PLPP4	1
PPP2R2C	1
PRAC2	1
PRKCG	1
PRSS2	1
PYDC1	1
RAD21L1	1
RIMS2	1
RTN4R	1
RXFP1	1
RXFP3	1
S100A7	1
S100A7A	1
SALL4	1
SDS	1
SERPINB3	1
SERPINB4	1
SHH	1
SLC12A1	1
SLC30A10	1
SLC5A5	1
SOHLH1	1
SOST	1
SPRR1B	1
SRD5A2	1
TAS1R3	1
TBR1	1
TBX20	1
TERT	1
TG	1
TMIGD2	1
TMPRSS15	1
TNNT1	1
TNR	1
TREM1	1
TREML2	1
TRPA1	1
TRPV3	1
TYRP1	1
ULBP1	1
ULBP2	1
UNC13A	1
WDR62	1
WNT10A	1
WT1	1
ZC3H12D	1
ZIC1	1
ZIC4	1

## Sheet: Table S3
Table-S3: Cox analysis of the DEGs
gene	KM	HR	HR.95L	HR.95H	pvalue
ACTL8	0.00999419	1.11355	1.01461	1.22214	0.0234818
NT5DC4	0.014575	0.0589672	0.00418009	0.831833	0.0360542
IL21	0.032125	0.178783	0.0458711	0.696811	0.0131221
PRAME	0.00801461	1.09405	1.01607	1.17801	0.0171971
ULBP1	0.0410128	1.30962	1.03069	1.66404	0.0272898
IVL	0.000460472	1.19008	1.01813	1.39106	0.0288403
IGF2BP1	0.0177539	1.83289	1.15557	2.90719	0.0100438
PAX7	0.0102365	1.27235	1.07629	1.50413	0.00478738
HOXD12	0.00071274	5.04878	1.14094	22.3414	0.0328656
PLK1	0.0353905	1.17929	1.01099	1.37561	0.0358049
GRM8	0.0394373	2.9808	1.27957	6.94387	0.0113634
SPIB	0.00904934	0.78696	0.649119	0.954072	0.0147478
IL12B	0.00550721	0.386793	0.177049	0.845015	0.0172038
HDGFL1	0.0260079	160.634	4.78564	5391.81	0.00460666
IFNG	0.00101962	0.60307	0.407496	0.892507	0.0114532
CENPI	0.0142463	1.27231	1.01075	1.60157	0.0402674
CST2	0.03007	0.878628	0.77199	0.999997	0.0499943
RAD54B	0.0158764	1.66191	1.08379	2.54841	0.0198662
TIGIT	0.0162441	0.794184	0.644953	0.977945	0.0300089
TIFAB	0.0391186	0.501669	0.252275	0.997608	0.0492071
USP41	0.000108613	2.15358	1.52237	3.04651	1.45971e-05
PDCD1	0.019868	0.760324	0.605175	0.955248	0.018615
SULT4A1	0.0141143	0.768601	0.591174	0.999278	0.0493732
CD19	0.033263	0.768134	0.597535	0.98744	0.0395325
LAMP3	0.0240545	0.857537	0.750393	0.97998	0.0240115
UPK2	0.035743	1.26794	1.03145	1.55865	0.0241956
SH2D2A	0.0420787	0.789681	0.647829	0.962594	0.0194215
SIRPG	0.0209184	0.76178	0.615223	0.943248	0.0125641
MORN3	0.00168095	0.629294	0.450341	0.879357	0.00666652
GPR18	0.016205	0.677066	0.4684	0.978689	0.0380279
FAM92B	0.00498521	0.463678	0.242554	0.886391	0.0200856
CD1B	0.0336348	0.62039	0.42093	0.914366	0.015851
CAVIN4	0.00270988	1.6231	1.1538	2.28329	0.00540951
BCL2L14	0.0473156	0.669099	0.46192	0.969202	0.0335508
KIR3DL2	0.00858936	0.248688	0.084141	0.735027	0.011845
SLC7A5	0.00608924	1.12764	1.01476	1.25308	0.0255968
CXCL9	0.0071393	0.9195	0.851894	0.992471	0.0312469
IL26	0.0181402	0.0427412	0.00245737	0.743402	0.0305067
STAP1	0.000617914	0.674245	0.48888	0.929894	0.0162567
SHISAL2A	0.000592236	0.352079	0.175654	0.705704	0.0032562
SH3BP1	0.0178628	0.638888	0.450406	0.906245	0.012008
TNFRSF18	0.00292376	0.839987	0.73719	0.957118	0.00884414
PTPN7	0.0399757	0.786131	0.637316	0.969695	0.0246163
CLNK	0.0399576	0.236049	0.0709193	0.78567	0.0186162
LIMD2	0.0368927	0.792525	0.66274	0.947726	0.0108231
HMGB3	0.0123479	1.17658	1.01695	1.36126	0.0288211
IQANK1	0.0183286	1.2256	1.01347	1.48214	0.0359127
CXCR3	0.0389669	0.813471	0.690604	0.958198	0.0134708
EOMES	0.0154314	0.738843	0.557626	0.978951	0.035019
PSCA	0.0189303	1.11563	1.0166	1.22431	0.021051
MINAR1	0.013284	2.04068	1.30337	3.19509	0.00181914
TNFRSF13C	0.00323136	0.709487	0.530593	0.948698	0.0206004
HLA-DOB	0.0034076	0.731073	0.587377	0.909923	0.00502604
FAM155B	0.00118098	1.3899	1.10893	1.74207	0.00427309
FASLG	0.00762675	0.727952	0.5458	0.970893	0.0306952
TRAT1	0.000792243	0.717463	0.545404	0.943802	0.0176251
GZMK	0.0203973	0.749403	0.607846	0.923926	0.00691912
RASGRP1	0.022603	0.839079	0.704688	0.9991	0.0488303
TRAF3IP3	0.0124814	0.728721	0.550383	0.964845	0.0271141
JPH1	0.0269261	1.21441	1.02621	1.43713	0.0237513
POP1	0.0163333	1.47645	1.17362	1.85743	0.000878199
SQLE	0.0416888	1.16918	1.00556	1.35943	0.0421451
CD6	0.0013134	0.758456	0.620131	0.927637	0.00712113
KCNK1	0.0295562	1.13129	1.00525	1.27315	0.0406791
TMIGD2	0.00748889	0.477594	0.261388	0.872633	0.0162623
PCDHGB1	0.020042	1.3916	1.0141	1.90962	0.0406908
SH2D1A	0.00165873	0.755151	0.60752	0.938658	0.0113955
GPR25	0.00367521	0.31101	0.113886	0.849336	0.0226937
FBXO5	0.0225456	1.26804	1.01125	1.59003	0.0396975
DTHD1	0.0011432	0.193319	0.0600369	0.622485	0.00587851
IL2RG	0.0321671	0.787595	0.669728	0.926206	0.003892
CD5	0.00102745	0.812638	0.690004	0.957068	0.0129299
BTLA	0.0287745	0.695995	0.484905	0.998978	0.0493551
C8orf76	0.0130675	1.48701	1.04693	2.11206	0.0266815
UBASH3A	0.00713495	0.644115	0.457769	0.906317	0.0115864
CRTAM	0.0227986	0.698539	0.494734	0.986302	0.041517
MAP4K1	0.0041463	0.740732	0.58486	0.938148	0.0127881
CAMK4	0.00446124	0.472836	0.263294	0.84914	0.0121621
PCDHB2	0.00784425	1.2868	1.05084	1.57574	0.0146964
NFKBIE	0.0168971	0.704141	0.553229	0.896218	0.00436775
RDH16	0.0320567	1.26553	1.04954	1.52598	0.0136493
IL18	0.0303919	0.772975	0.643678	0.928244	0.00582911
LCK	0.0459774	0.846381	0.724789	0.988372	0.0350507
TUBA1C	0.00898609	1.36593	1.08579	1.71834	0.00774932
SELL	0.00483128	0.855751	0.753137	0.972346	0.0168358
CD27	0.0151676	0.790689	0.659489	0.947991	0.0111835
GPR171	0.0016168	0.687269	0.535236	0.882486	0.00328243
GFI1	0.0327952	0.512232	0.328983	0.797552	0.00306348
SLAMF6	0.0370097	0.806203	0.680855	0.954629	0.0124717
AKR1E2	0.0487889	1.24639	1.02267	1.51905	0.0291025
LEF1	0.00642624	0.750087	0.630496	0.892363	0.00117412
ITK	0.00780586	0.736098	0.563816	0.961022	0.0243089
SOCS1	0.0144308	0.810994	0.659708	0.996973	0.0467291
CCR5	0.0217223	0.840686	0.712305	0.992205	0.0401189
BCL11B	0.0209109	0.772791	0.601561	0.992761	0.0437148
PSTPIP1	0.0401753	0.729448	0.566204	0.939756	0.0146596
SIT1	0.0178504	0.80917	0.678131	0.965531	0.0188186
CCDC28B	0.037465	0.674585	0.505041	0.901045	0.007687
SVOPL	0.00416861	0.503008	0.25992	0.973442	0.0413633
PASK	0.0365744	0.669203	0.469636	0.953574	0.0262113
TMIGD3	0.0367644	1.69926	1.2063	2.39368	0.00242276
CD8B	0.00382281	0.740848	0.554798	0.989289	0.0420581
C15orf48	0.046803	0.852234	0.739917	0.981599	0.0265864
OVOL1	0.00925763	1.2835	1.01505	1.62296	0.037096
NUDCD1	0.0222964	1.42218	1.11306	1.81714	0.00485358
SPOCK2	0.00126344	0.832418	0.721361	0.960573	0.0120548
AC118553.2	0.0263444	9.51245e-05	7.02488e-08	0.128809	0.0118355
PXDNL	0.00028508	1.1476	1.01035	1.30351	0.0341476
SDC1	0.00636374	1.18759	1.02496	1.37601	0.02213
TPD52	0.0330352	1.23852	1.03465	1.48256	0.0197431
CD3G	0.00577779	0.770825	0.619339	0.959363	0.019723
RHBDL1	0.00166019	0.783172	0.652133	0.940542	0.00889347
TESPA1	0.000508263	0.635806	0.459572	0.879622	0.00624888
GARS1	0.00166708	1.427	1.10993	1.83466	0.00554644
ZAP70	0.0375413	0.758048	0.607018	0.946655	0.0145436
MRPL13	0.00327492	1.49161	1.18762	1.87342	0.000584415
CORO1A	0.0201161	0.844191	0.726252	0.981282	0.0273789
SLC35A2	0.030429	1.61105	1.19009	2.18093	0.00202745
CD48	0.00925112	0.765085	0.622407	0.94047	0.0109965
CEP131	0.0160927	0.784962	0.628608	0.980205	0.0326482
TIMM8A	0.000200236	1.46824	1.0801	1.99587	0.014212
REM2	0.00592772	0.678712	0.483428	0.952884	0.0251721
GZMA	0.00169582	0.827381	0.729714	0.938119	0.00310969
KIF21A	0.00398878	1.32901	1.06845	1.65312	0.0106321
